# Supplementary material for: Daily steps are associated with walking ability in hospitalized patients with sub-acute stroke
Source: Sci Rep. 2022 Jul 17;12:12217. doi: 10.1038/s41598-022-16416-8 (PMC9288997; doi:10.1038/s41598-022-16416-8)
Supplement: Supplementary file 1 — Supplementary Information. [file 41598_2022_16416_MOESM1_ESM.xlsx]

## Sheet: data
age	sex 1 man 2 women	height	weight	BMI	1 CI 2 ICH	pre-stroke mRS	1 month ＮＩＨＳＳ	1 month FMA	1 month 6MWT	1 month FAC	1 month steps/day	LOS	discharge FAC	discharge mRS
70	1	155	49	20.3954	2	0	6	34	303	3	3521	115	5	1
70	2	150	53.2	23.6444	1	2	6	13.6	45.5	3	140	103	4	4
73	2	157	65	26.3702	1	0	0	32	349	4	6167	59	5	1
76	1	165	68	24.977	2	0	2	34	491	5	10774	66	5	2
48	1	175	65	21.2245	2	0	8	27	150	2	2716	180	4	2
45	1	181	66.4	20.268	1	0	2	34	510	5	4759	165	5	1
65	2	150	54.2	24.0889	2	0	8	11	74	2	1722	148	4	2
60	1	162	70	26.6728	2	0	3	29	210	4	2524	30	5	1
83	1	171	71.4	24.4178	1	0	6	30	374	5	5436	180	5	2
75	2	152	64.4	27.874	2	0	6	21	0	2	398	106	3	4
40	1	166	80.1	29.0681	1	0	4	32	334.8	4	11885	78	5	1
69	2	148	55.1	25.1552	1	0	4	31	180	5	3858	58	5	1
68	1	168	77.5	27.4589	2	0	3	26	106	5	5223	43	4	3
86	1	166	69.7	25.2939	2	0	3	29	188	3	443	72	4	3
63	1	175	67.1	21.9102	1	0	4	30	300	3	528	82	5	2
88	2	150	52.9	23.5111	1	0	2	34	333	5	6644	164	4	2
76	2	158	50.2	20.109	2	0	1	34	316	5	6061	38	5	2
64	1	167	65.6	23.5218	1	2	4	34	288	4	4742	53	5	1
73	1	168	74.7	26.4668	2	0	1	34	329	4	4286	12	5	0
85	1	169	51.4	17.9966	1	0	12	24	0	2	90	139	3	4
68	2	166	62.3	22.6085	1	0	1	34	648	5	10120	14	5	0
68	2	152	64.1	27.7441	1	0	0	34	480	5	6295	21	5	1
67	1	172	63.4	21.4305	1	0	8	13	0	2	1307	143	3	2
62	1	169	73.5	25.7344	2	0	2	34	531	5	5001	50	5	1
59	1	156	48	19.7239	1	0	2	32	425.4	5	6786	75	5	1
48	2	161	61.5	23.7259	1	0	2	29	239	3	1669	73	5	2
58	1	161	52	20.061	2	0	3	33	556.9	5	12759	45	5	1
49	1	177	67.4	21.5136	2	0	1	34	679	5	5591	49	5	1
90	1	175	65.5	21.3878	1	0	6	23	180	2	5236	173	4	2
67	1	155	66.2	27.5546	2	0	4	22	0	2	2166	176	5	2
73	1	158	45.6	18.2663	1	0	2	33	364	5	14594	44	5	2
83	1	155	59.4	24.7242	1	0	5	34	0	2	2750	78	4	1
70	2	143	43.7	21.3702	1	0	2	34	447.5	5	8915	80	5	2
61	1	176	72.5	23.4052	1	0	1	33	372	3	1859	36	5	1
79	1	167	67.8	24.3107	1	2	6	18	27	2	163	143	3	4
69	2	153	46.1	19.6933	2	1	8	21	43	2	1871	134	4	3
86	2	145	44.6	21.2128	1	0	1	34	223.2	3	3441	43	4	3
77	1	168	68.1	24.1284	2	1	4	33	202.3	3	4258	52	3	4
73	1	170	65.7	22.7336	1	0	3	30	300	3	2978	121	5	1
51	2	156.5	53	21.6395	2	0	6	34	281	3	2085	178	5	2
49	2	150	56.9	25.2889	2	0	9	20	77	2	779	178	5	2
55	1	172	72.5	24.5065	1	0	1	34	480	5	8135	74	5	2
83	1	175	58.9	19.2327	2	0	4	31	0	2	1804	115	4	3
79	2	158	45.6	18.2663	1	1	1	32	360.5	5	5168	47	5	3
58	1	165	65.4	24.022	1	0	1	30	322	4	3019	52	4	2
76	1	156	63.5	26.093	1	1	2	34	567.5	4	6907	99	4	2
81	1	150	53.4	23.7333	2	1	3	31	131	2	3697	72	4	3
66	2	156	47.9	19.6828	2	0	2	30	0	2	1264	117	5	2
64	1	164	57.7	21.453	2	0	4	30	300	2	3010	149	4	2
74	1	173	55.3	18.4771	1	2	3	25	142	2	3822	37	2	3
73	1	174	80.5	26.5887	1	0	3	31	205	3	7154	107	4	1
45	1	167	68.1	24.4182	1	0	0	34	550	5	11902	20	5	1
81	2	145	58.4	27.7765	1	0	3	26	210	4	2288	71	4	3
63	2	162	80	30.4832	2	2	4	25	169	4	3094	23	4	3
69	1	163	68	25.5937	1	2	8	15	95	5	3540	140	4	3
40	1	171	71.5	24.452	2	0	6	18	110	3	2646	150	5	2
67	1	172	68.5	23.1544	2	0	3	34	393	4	4353	58	5	1
69	2	147	47.5	21.9816	1	0	2	29	221	2	3426	105	4	2
69	2	160	60.7	23.7109	1	1	8	28	210	3	2969	122	5	2
83	2	148	40.3	18.3985	1	1	2	34	304	4	2829	65	4	3
71	2	154	56.6	23.8657	1	1	3	32	240	2	3137	35	2	3
66	1	160.5	57.3	22.2436	2	0	1	32	524	5	11386	25	5	1
82	1	162	51	19.433	1	0	8	20	45	2	1418	117	4	3
47	1	168	75.3	26.6794	1	0	3	34	563	5	15774	150	5	1
71	1	175	75	24.4898	2	0	4	32	527	4	6181	21	5	2
74	1	173	80.2	26.7968	1	0	5	9	32	2	1578	139	4	2
56	1	163	54	20.3244	1	0	9	15	169	2	2974	180	4	2
59	2	155	57.8	24.0583	2	0	2	32	363	4	4998	40	4	2
46	2	167	84.7	30.3704	2	0	6	33	390	4	3471	67	5	3
78	1	170	65.8	22.7682	1	0	1	34	540	5	6978	69	5	2
60	1	182	67.7	20.4384	1	0	1	34	671	5	6741	20	5	1
55	1	161	60.7	23.4173	1	0	0	34	505	5	10362	16	5	1
67	1	170	63.7	22.0415	2	1	3	28	138	2	2070	75	5	3
75	1	170	62.4	21.5917	1	1	1	32	428	4	6621	25	4	3
35	1	167	67.3	24.1314	2	0	1	37	416	5	8445	33	5	0
74	1	159	52.9	20.9248	1	1	0	34	201	4	2742	20	5	3
45	1	162	52.6	20.0427	1	0	7	30	300	4	2929	92	5	1
76	2	164	53.8	20.003	1	0	3	32	252	2	1724	133	4	3
78	2	148	47.3	21.5942	1	0	1	34	456	4	4684	55	4	2
77	1	158	42	16.8242	1	0	1	33	392	4	7360	23	4	3
72	1	167	60	21.5139	1	0	9	30	0	3	3557	120	4	2
72	1	171	56.7	19.3906	1	0	2	34	410	4	9701	33	5	0
71	2	163	48.5	18.2544	2	0	2	31	295	3	2624	67	5	2
64	1	160	74.4	29.0625	2	0	6	30	351	2	3642	90	5	1
58	1	168	68	24.093	1	0	0	34	562	5	6222	25	5	1
